# Supplementary material for: Blastulation time measured with time-lapse system can predict in vitro viability of bovine blastocysts
Source: PLoS One. 2023 Aug 10;18(8):e0289751. doi: 10.1371/journal.pone.0289751 (PMC10414680; doi:10.1371/journal.pone.0289751)
Supplement: S1 Table — (XLSX) [file pone.0289751.s002.xlsx]

## Sheet: blas-rcalculos
#well	t2	TimeC	t3t2	t3	t4t3	t4	t5t4	t5	t8t5	t8	t9+t8	t9+	tMt9+	tM	tsBtM	tsB	TimeB	DtsB	tbtsB	tB	DtB	tBxtB	tBX	DtBX	E75	Q75	D75	Dia 9.5, DIAMETRO	# celulas (nucleos)	Viabilidad
A1	28.56	1	2.69	31.25	8	39.25	6.1	45.35	17	62.35	11.2	73.55	30	103.55	32	135.55	1	156.656	22.78	158.33	165.694	15.92	174.25	192.355	7	1	173.729	DEGENERO		0
A3	24.03	1	6.52	30.55	6.7	37.25	7.11	44.36	11.89	56.25	23	79.25	36.31	115.56	23.69	139.25	1	158.227	20.28	159.53	167.149	16.72	176.25	189.784	7	2	179.884	DEGENERO		0
B1	24.21	1	6.29	30.5	6.71	37.21	6.98	44.19	12.02	56.21	22.99	79.2	36.3	115.5	23.69	139.19	1	162.703	20.16	159.35	180.057	16.15	175.5	187.784	7	1	194.569	DEGENERO		0
C4	24.5	1	13.71	38.21	6.29	44.5	3.7	48.2	33.99	82.19	12.02	94.21	21.06	115.27	31.23	146.5	1	161.116	14.01	160.51	172.234	17.07	177.58	190.126	7	1	187.033	DEGENERO		0
A1	28.56	1	2.69	31.25	4	35.25	6.31	41.56	36	77.56	9.7	87.26	19.99	107.25	19	126.25	1	156.048	25.3	151.55	170.79	25.67	177.22	191.327	7	1	213.196	DEGENERO		0
A2	21.56	1	11.69	33.25	21.3	54.55	7.51	62.06	10.19	72.25	11.13	83.38	30.18	113.56	24	137.56	1	163.325	10.89	148.45	168.46	18.8	167.25	187.435	7	2	179.338	DEGENERO		0
B1	28.35	1	5	33.35	2	35.35	11.17	46.52	20.56	67.08	19.38	86.46	31.89	118.35	16	134.35	1	149.662	27.73	162.08	180.41	9.3	171.38	194.321	7	1	210.871	DEGENERO		0
C1	26.31	1	5	31.31	8	39.31	9.73	49.04	15.5	64.54	13.77	78.31	37	115.31	34.15	149.46	1	150.536	13.96	163.42	160.907	8.59	172.01	186.31	7	1	201.23	DEGENERO		0
B2	26.02	1	5.29	31.31	6.71	38.02	9.29	47.31	14.7	62.01	19.99	82	20.31	102.31	33.71	136.02	1	151.738	15	151.02	161.587	12.29	163.31	190.717	7	1	192.435	DEGENERO		0
A4	19.39	1	11.01	30.4	13.04	43.44	11.7	55.14	10.4	65.54	9.7	75.24	20.16	95.4	44.04	139.44	1	155.654	27	166.44	171.127	10.85	177.29	191.567	7	1	197.087	DEGENERO		0
D2	29.39	1	9	38.39	2.69	41.08	3.31	44.39	15.14	59.53	18.55	78.08	27	105.08	38.16	143.24	1	152.746	20.81	164.05	167.651	11.49	175.54	183.561	7	2	184.557	DEGENERO		0
C1	27.42	1	4.94	32.36	11.97	44.33	15.72	60.05	6.3	66.35	20	86.35	21.9	108.25	39.08	147.33	1	160.882	16.22	163.55	177.187				6	1	202.061	243.913	336	1
B4	23.5	1	14.71	38.21	8.99	47.2	5.91	53.11	24.42	77.53	9.7	87.23	16.98	104.21	24	128.21	1	157.201	23	151.21	169.221	17.84	169.05	194.464	9	1	211.086	437.374	457	1
C1	29.25	1	5	34.25	7.31	41.56	2	43.56	20.44	64	10.46	74.46	42.1	116.56	22	138.56	1	157.261	23.69	162.25	162.73	10.31	172.56	198.162	7	1	231.816	353.637	242	1
C2	28.56	1	2.69	31.25	8	39.25	6.13	45.38	17.06	62.44	11.11	73.55	30.01	103.56	31	134.56	1	161.01	20.69	155.25	164.4	22	177.25	186.874	7	1	225.276	299.672	269	1
C2	29.06	1	5.29	34.35	10	44.35	5.87	50.22	18.13	68.35	13	81.35	33.81	115.16	21.9	137.06	1	149.348	14.16	151.22	174.22	11.24	162.46	186.674	7	1	202.281	346.894	241	1
C4	28.06	1	3.29	31.35	11.7	43.05	7.3	50.35	21	71.35	14	85.35	24.71	110.06	11.29	121.35	1	151.72	14.71	136.06	189.07	20.98	157.04	195.446	9	1	217.403	243.232	185	1
D1	26.35	1	4	30.35	3	33.35	5	38.35	19	57.35	15.93	73.28	32.78	106.06	37.29	143.35	1	151.796	20.67	164.02	172.79	10.08	174.1	184.852	7	1	187.046	269.565	192	1
B2	24.4	1	6	30.4	15.76	46.16	13.23	59.39	6.01	65.4	23.8	89.2	19.2	108.4	35.93	144.33	1	153.562	10.08	154.41	166.357	8.92	163.33	188.364	8	1	221.089	274.166	254	1
B3	27.4	1	5	32.4	11.99	44.39	15.7	60.09	6.3	66.39	20	86.39	22.01	108.4	38.74	147.14	1	146.555	21.3	168.44	152.652	9.63	178.07	187.227	7	2	193.448	241.345	224	1
A2	29.08	1	11	40.08	7.45	47.53	2.72	50.25	21.13	71.38	9.7	81.08	23.31	104.39	39.1	143.49	1	153.407	32.96	176.45	169.577				6	1	182.249	339.797	181	1
B3	28.39	1	2.69	31.08	7.31	38.39	8.69	47.08	7.43	54.51	20.56	75.07	22.32	97.39	46.1	143.49	1	158.357	15.9	159.39	164.05	18.85	178.24	187.09	7	2	195.647	404.747	201	1
B3	28.23	1	2	30.23	7.16	37.39	7.7	45.09	9.44	54.53	16.7	71.23	24.3	95.53	46.71	142.24	1	148.335	9.3	151.54	167.244	8	159.54	188.331	7	1	227.13	307.879	195	1
D3	26.53	1	2.56	29.09	10.14	39.23	5.86	45.09	8.44	53.53	16.56	70.09	26.3	96.39	45.15	141.54	1	155.674	11	152.54	182.366	6	158.54	194.354	7	1	251.674	401.854	298	1
D2	28.12	1	3	31.12	5.3	36.42	4.7	41.12	13	54.12	12.3	66.42	31	97.42	38.69	136.11	1	154.385	16	152.11	160.336	16.14	168.25	182.568	8	2	184.218	326.691	194	1
D3	29.1	1	5.47	34.57	7.7	42.27	11.84	54.11	14.16	68.27	16.3	84.57	25	109.57	33.51	143.08	1	164.041	12.46	155.54	171.561	6.84	162.38	186.697	7	1	233.74	446.404	298	1
B3	24.55	1	2.78	27.33	7.92	35.25	20.08	55.33	5.92	61.25	22.28	83.53	39	122.53	34.52	157.05	2	148.368	18.2	175.25	149.935				6	3	163.567	DEGENERO		0
C2	28.25	1	2.3	30.55	3	33.55	7.01	40.56	19.69	60.25	14.08	74.33	37.92	112.25	61.1	173.35	2	152.384	8.98	182.33	167.066				6	3	166.116	DEGENERO		0
A3	24.5	1	6	30.5	6.71	37.21	5.04	42.25	18.25	60.5	20.91	81.41	63.79	145.2	36.25	181.45	2	156.487	0.05	181.5	162.458				6	2	164.131	DEGENERO		0
C1	24.5	1	3	27.5	7.71	35.21	19.84	55.05	6.2	61.25	22.25	83.5	39	122.5	34.53	157.03	2	156.386	18.47	175.5	172.513				6	3	155.471	DEGENERO		0
D2	22.21	1	10.29	32.5	4.71	37.21	3	40.21	12.29	52.5	20.7	73.2	41.01	114.21	38.94	153.15	2	151.276	29.08	182.23	164.246				6	3	164.793	DEGENERO		0
C4	28.56	1	3.69	32.25	13.13	45.38	7.76	53.14	13.11	66.25	13.25	79.5	34.75	114.25	40.3	154.55	2	154.991	24.7	179.25	165.92				6	3	172.213	DEGENERO		0
D3	28.25	1	10.31	38.56	8.69	47.25	7.05	54.3	10.95	65.25	23.95	89.2	24.36	113.56	40.78	154.34	2	159.054	8.21	162.55	164.98				6	2	177.616	DEGENERO		0
C1	27.06	1	3.29	30.35	5.71	36.06	4	40.06	21.2	61.26	12.09	73.35	61	134.35	26	160.35	2	148.78	6	166.35	171.41				6	3	161.309	DEGENERO		0
A2	25.02	1	3	28.02	6	34.02	8	42.02	12.99	55.01	21	76.01	39.01	115.02	37.54	152.56	2	159.81	29.86	182.42	160.165				6	3	172.609	DEGENERO		0
A2	28.4	1	4	32.4	13.76	46.16	6.98	53.14	12.26	65.4	8.68	74.08	40.36	114.44	51	165.44	2	154.417	16.7	182.14	168.354				6	3	169.953	DEGENERO		0
D3	29.39	1	8	37.39	2.69	40.08	7.3	47.38	16.7	64.08	8	72.08	32.31	104.39	52.68	157.07	2	157.423							5	2	159.849	DEGENERO		0
B4	29.08	1	10.31	39.39	6.69	46.08	6.3	52.38	10	62.38	14.63	77.01	26.38	103.39	49.85	153.24	2	161.636	27.87	181.11	167.694				6	3	175.655	DEGENERO		0
B1	29.23	1	1	30.23	8.3	38.53	5.7	44.23	17.16	61.39	5.84	67.23	31.16	98.39	82.85	181.24	2	155.265							5	2	164.746	DEGENERO		0
D1	26.35	1	7.74	34.09	8.44	42.53	3.56	46.09	27.14	73.23	19.16	92.39	19	111.39	39.99	151.38	2	158.302	10.7	162.08	174.954	11.46	173.54	191.268	7	1	205.196	DEGENERO		0
C2	29.23	1	2.3	31.53	5.7	37.23	4	41.23	7.86	49.09	7	56.09	55	111.09	47.45	158.54	2	147.351	8.7	167.24	173.588				6	2	170.326	DEGENERO		0
B1	27.2	1	4.3	31.5	5	36.5	4.7	41.2	21.3	62.5	12.84	75.34	29.16	104.5	53.87	158.37	2	153.624	14.7	173.07	162.357	8.3	181.37	193.254	7	1	197.491	DEGENERO		0
B2	28.2	1	2.3	30.5	3	33.5	7	40.5	19.7	60.2	13.99	74.19	38.01	112.2	63.03	175.23	2	155.648	6	181.23	159.684				6	2	164.667	DEGENERO		0
A2	28.57	1	8.7	37.27	8	45.27	10.84	56.11	11.16	67.27	14.84	82.11	35.46	117.57	36.81	154.38	2	155.633							5	3	162.554	DEGENERO		0
A3	29.27	1	1.3	30.57	9	39.57	9	48.57	15.54	64.11	8.46	72.57	34	106.57	59.67	166.24	2	154.736	3.84	170.08	170.268				6	2	166.665	DEGENERO		0
C4	25.52	1	6.7	32.22	5.84	38.06	8.3	46.36	17.7	64.06	8.16	72.22	25.14	97.36	74.21	171.57	2	150.522	12.86	184.43	156.93				6	2	156.984	DEGENERO		0
A4	26.35	1	7.7	34.05	8.3	42.35	3.66	46.01	27.24	73.25	19.11	92.36	18.89	111.25	40.08	151.33	2	158.226	14.22	165.55	172.877	9.67	175.22	190.354	7	1	201.487	241.574	242	1
C3	28.39	1	8.69	37.08	6	43.08	6.01	49.09	17.44	66.53	14.74	81.27	21.81	103.08	47.39	150.47	2	157.804	13.58	164.05	166.964	12.49	176.54	179.081	7	2	194.723	321.47	254	1
C2	28.42	1	3.7	32.12	7.3	39.42	9.14	48.56	21.7	70.26	11	81.26	22.86	104.12	48.13	152.25	2	147.352	16.86	169.11	159.776	7.3	176.41	188.892	7	1	201.132	402.834	311	1
C1	27.57	1	2.7	30.27	7	37.27	8.84	46.11	17.16	63.27	8	71.27	26.84	98.11	57.97	156.08	2	160.889	21	177.08	174.268	9	186.08	184.269	7	1	188.482	203.436	183	1
D3	30.42	2	9.89	40.31	6.05	46.36	6.89	53.25	8.1	61.35	24.21	85.56	19.45	105.01	37	142.01	1	161.233	12.24	154.25	160.091	19.31	173.56	194.716	7	1	196.371	DEGENERO		0
C3	30.06	2	8	38.06	8.99	47.05	4	51.05	18.35	69.4	19	88.4	18.66	107.06	15.29	122.35	1	158.468	24.99	147.34	186.83	9.01	156.35	197.277	8	1	201.996	DEGENERO		0
B2	35.23	2	2.3	37.53	9.56	47.09	7	54.09	14.3	68.39	15.14	83.53	22.86	106.39	42.69	149.08	1	159.657	17.46	166.54	181.358	14.7	181.24	192.552	7	1	194.706	DEGENERO		0
B3	31.27	2	4.84	36.11	8.16	44.27	13.84	58.11	11.16	69.27	13	82.27	21.84	104.11	37.13	141.24	1	164.083	16.14	157.38	171.352	15.7	173.08	186.923	7	2	197.266	DEGENERO		0
D1	35.51	2	1.84	37.35	3	40.35	10.16	50.51	16.54	67.05	6.3	73.35	29.16	102.51	40.67	143.18	1	159.828	14	157.18	170.604				6	2	160.494	DEGENERO		0
C3	32.35	2	8.86	41.21	8	49.21	3.3	52.51	19.54	72.05	10.46	82.51	29.54	112.05	34.29	146.34	1	157.756	18.7	165.04	165.349	15.3	180.34	181.38	7	1	184.568	DEGENERO		0
D3	31.51	2	8.7	40.21	8.3	48.51	8.84	57.35	14.16	71.51	14.54	86.05	32.3	118.35	28.83	147.18	1	158.347	10.86	158.04	172.049	6	164.04	183.714	7	2	167.063	DEGENERO		0
B1	32.56	2	0.99	33.55	13.97	47.52	5.73	53.25	12.8	66.05	13.28	79.33	26.02	105.35	35.21	140.56	1	157.399	19.49	160.05	171.962	10	170.05	188.996	7	1	229.554	354.322	432	1
D2	33.25	2	5	38.25	3.31	41.56	4.99	46.55	19.6	66.15	32.1	98.25	19.31	117.56	14	131.56	1	149.206	27.69	159.25	162.64	11.77	171.02	190.744	7	1	235.291	306.282	227	1
B1	32.02	2	9	41.02	4.99	46.01	4.57	50.58	12.43	63.01	22.09	85.1	22.21	107.31	28	135.31	1	155.528	13.77	149.08	183.085	12.4	161.48	198.532	8	1	224.111	416.742	271	1
A3	32.31	2	6	38.31	6.07	44.38	8.92	53.3	16.71	70.01	5.3	75.31	36.71	112.02	23.29	135.31	1	148.536	30.83	166.14	151.907	8.14	174.28	187.31	7	2	192.212	283.604	211	1
A4	30.02	2	4.29	34.31	8.91	43.22	4.79	48.01	17.31	65.32	17.99	83.31	24	107.31	24.71	132.02	1	156.587	15.5	147.52	160.584	13.96	161.48	197.357	9	1	219.494	235.299	198	1
B1	30.4	2	10	40.4	5.99	46.39	6.75	53.14	8.25	61.39	24	85.39	19.7	105.09	36.92	142.01	1	158.183	13.43	155.44	170.813	6.73	162.17	193.486	7	1	221.551	308.645	193	1
C1	31.4	2	9	40.4	10.8	51.2	5.04	56.24	7.85	64.09	16.97	81.06	25.34	106.4	30.95	137.35	1	152.642	13.09	150.44	161.645	12.7	163.14	192.653	7	1	215.828	481.869	417	1
C1	30.39	2	10.69	41.08	6.45	47.53	2.55	50.08	15.3	65.38	12.7	78.08	27	105.08	43.45	148.53	1	161.548	19.71	168.24	174.276	13	181.24	191.805	7	2	198.746	359.208	254	1
A4	31.39	2	3.01	34.4	7.99	42.39	4.99	47.38	15	62.38	15.79	78.17	20.22	98.39	42.85	141.24	1	153.471	17.3	158.54	178.676	5.51	164.05	194.301	7	1	230.568	536.501	348	1
A3	29.56	2	4.56	34.12	4.3	38.42	8	46.42	9.7	56.12	9.44	65.56	44.69	110.25	33	143.25	1	151.679	11.16	154.41	166.244	9.14	163.55	186.338	8	1	201.139	271.116	256	1
D4	31.56	2	2.86	34.42	6.14	40.56	3	43.56	13.56	57.12	14.14	71.26	24.86	96.12	49.13	145.25	1	153.259	22.16	167.41	166.964	5.7	173.11	190.229	7	2	197.224	322.813	247	1
C3	32.57	2	1	33.57	14	47.57	5.7	53.27	12.84	66.11	13	79.11	26.3	105.41	34.67	140.08	1	156.706	25.46	165.54	173.131	10.84	176.38	182.312	7	1	203.623	292.654	181	1
A4	30.36	2	5.16	35.52	8.84	44.36	6.16	50.52	14	64.52	20.7	85.22	18	103.22	41.34	144.56	1	156.709	18.71	163.27	163.355	8.3	171.57	175.838	7	1	212.537	306.999	249	1
B4	35.06	2	9.16	44.22	13.84	58.06	4.16	62.22	8.3	70.52	8.7	79.22	19.84	99.06	46.2	145.26	1	161.125	8.16	153.42	176.833	10.01	163.43	184.504	7	1	233.206	313.234	233	1
C2	32.05	2	6.16	38.21	6	44.21	6.3	50.51	16.7	67.21	21.84	89.05	20.3	109.35	35.69	145.04	1	157.189	10.44	155.48	168.089	21.86	177.34	177.557	7	1	196.525	302.248	242	1
B3	31.51	2	6.54	38.05	6.16	44.21	6.3	50.51	17.7	68.21	11.84	80.05	26.3	106.35	36.99	143.34	1	156.782	17	160.34	168.85	9.14	169.48	185.047	7	1	203.852	374.741	273	1
D4	34.01	2	6.24	40.25	6	46.25	4.11	50.36	11.17	61.53	16.72	78.25	26	104.25	64.28	168.53	2	151.244	12.83	181.36	172.128				6	3	158.534	DEGENERO		0
A3	30.06	2	5	35.06	5.29	40.35	8.89	49.24	18.81	68.05	14.3	82.35	34	116.35	40.69	157.04	2	150.05	5.42	162.46	170.68	9.89	172.35	186.412	7	3	175.793	DEGENERO		0
A4	32.35	2	7.71	40.06	9.29	49.35	25.09	74.44	18.91	93.35	20	113.35	25.07	138.42	19	157.42	2	151.265							5	2	152.015	DEGENERO		0
C3	31.4	2	9	40.4	8.08	48.48	17.61	66.09	9.31	75.4	14.99	90.39	28.7	119.09	31.24	150.33	2	148.357	19.98	170.31	163.217	6.2	176.51	186.333	7	2	189.776	DEGENERO		0
C4	34.09	2	12.45	46.54	19	65.54	5.02	70.56	10.83	81.39	12	93.39	28.01	121.4	42.71	164.11	2	152.233	9.33	173.44	163.552	6.57	180.01	188.415	7	2	177.111	DEGENERO		0
B1	38.39	2	6.82	45.21	2.18	47.39	7.86	55.25	13.13	68.38	9.7	78.08	36	114.08	38.16	152.24	2	158.536	11.03	163.27	182.946	13.18	176.45	188.283	7	2	169.158	DEGENERO		0
C3	32.23	2	5.3	37.53	5.56	43.09	3.44	46.53	11.86	58.39	15.7	74.09	39	113.09	51.15	164.24	2	148.204	8	172.24	166.603	6.14	178.38	187.569	7	2	182.621	DEGENERO		0
D4	31.39	2	4	35.39	4	39.39	3.84	43.23	17	60.23	26.86	87.09	26	113.09	43.15	156.24	2	148.257	20.14	176.38	169.587				6	3	165.792	DEGENERO		0
A1	30.26	2	4	34.26	3.16	37.42	6.7	44.12	38.14	82.26	8.86	91.12	23.3	114.42	42.13	156.55	2	148.486	10.7	167.25	154.062	19.16	186.41	185.021	7	2	169.664	DEGENERO		0
A2	34.26	2	8.86	43.12	0.3	43.42	2.14	45.56	9.86	55.42	23.7	79.12	26.3	105.42	48.83	154.25	2	156.132	3.16	157.41	159.625	10.84	168.25	187.359	7	3	177.349	DEGENERO		0
B3	31.26	2	4.86	36.12	4.14	40.26	6.86	47.12	13.14	60.26	8.3	68.56	34.56	103.12	57.99	161.11	2	148.111	8.3	169.41	156.713	8.84	178.25	182.424	7	2	177.722	DEGENERO		0
C3	36.42	2	7.14	43.56	42.86	86.42	4.14	90.56	7.56	98.12	5	103.12	33.13	136.25	29.16	165.41	2	154.733	10.14	175.55	166.54				6	3	171.594	DEGENERO		0
D1	30.5	2	2.54	33.04	5.16	38.2	5.3	43.5	19.53	63.03	9.46	72.49	26.01	98.5	53.03	151.53	2	151.552	16.7	168.23	159.326	9.3	177.53	191.262	7	2	186.412	DEGENERO		0
B3+D25D1D13:D52	31.34	2	1.86	33.2	7.3	40.5	9	49.5	15.53	65.03	21.16	86.19	30.31	116.5	66.57	183.07	2	148.566							5	2	176.553	DEGENERO		0
B4	30.11	2	9.46	39.57	7.7	47.27	7.84	55.11	15.16	70.27	18.3	88.57	24	112.57	43.51	156.08	2	158.805	8.46	164.54	175.581	14.7	179.24	189.339	7	2	162.055	DEGENERO		0
C4	31.27	2	5	36.27	8.3	44.57	11.84	56.41	12.7	69.11	16	85.11	20	105.11	50.27	155.38	2	153.742	26	181.38	162.128				6	2	155.141	DEGENERO		0
C2	34.22	2	6	40.22	6	46.22	4	50.22	11.3	61.52	16.7	78.22	26	104.22	61.91	166.13	2	151.514	5.3	171.43	161.071	6	177.43	179.562	7	2	171.551	DEGENERO		0
D2	29.52	2	6.84	36.36	9	45.36	12.16	57.52	15.7	73.22	13.14	86.36	22	108.36	57.07	165.43	2	155.211							5	3	169.111	DEGENERO		0
B3	31.52	2	8	39.52	5.84	45.36	3.16	48.52	19.7	68.22	19.84	88.06	19.3	107.36	46.76	154.12	2	150.346	15.15	169.27	157.887				6	2	166.245	DEGENERO		0
D4	31.05	2	7.3	38.35	10.7	49.05	9.3	58.35	17.86	76.21	12	88.21	46.84	135.05	34.29	169.34	2	163.608							5	3	165.723	DEGENERO		0
B2	33.12	2	8.14	41.26	6.16	47.42	6.84	54.26	6.3	60.56	12	72.56	28.86	101.42	50.13	151.55	2	159.24	16.86	168.41	164.65				6	1	193.463	303.658	263	1
A4	31.04	2	5.46	36.5	7.69	44.19	11.31	55.5	13.53	69.03	8.16	77.19	25.01	102.2	60.33	162.53	2	149.941	14.7	177.23	164.593				6	1	197.339	437.332	375	1
D2	32.35	2	4.7	37.05	8.46	45.51	5	50.51	17.7	68.21	9.84	78.05	29.3	107.35	42.69	150.04	2	159.971	10.3	160.34	173.255	5.7	166.04	180.186	7	1	194.813	257.266	197	1
#well	t2	TimeC	t3t2	t3	t4t3	t4	t5t4	t5	t8t5	t8	t9+t8	t9+	tMt9+	tM	tsBtM	tsB	TimeB	DtsB	tbtsB	tB	DtB	tBxtB	tBX	DtBX	E75	Q75	D75	38		38
Count	96	96	96	96	96	96	96	96	96	96	96	96	96	96	96	96	96	96	89	89	89	64	64	64	96	96	96	96	38	96
Mean	29.4096	1.47917	5.88708	35.2967	7.91469	43.2114	7.37313	50.5845	15.1587	65.7432	15.0184	80.7617	28.9006	109.662	40.1297	149.792	1.48958	155.024	15.9711	164.421	167.945	11.7756	171.981	188.426	6.70833	1.70833	189.388			58
